# Supplementary material for: Mechanical Enhancements of Electrospun Silica Microfibers with Boron Nitride Nanotubes
Source: Nanomaterials (Basel). 2026 Jan 3;16(1):69. doi: 10.3390/nano16010069 (PMC12787889; doi:10.3390/nano16010069)
Supplement: Supplementary file 1 [file nanomaterials-16-00069-s001.zip]

Archive with 1 entries (1 files):
- nanomaterials-4037469-supplementary.pdf
